# Supplementary material for: Astragalin from Thesium chinense: A Novel Anti-Aging and Antioxidant Agent Targeting IGFR/CD38/Sirtuins
Source: Antioxidants (Basel). 2024 Jul 18;13(7):859. doi: 10.3390/antiox13070859 (PMC11273813; doi:10.3390/antiox13070859)
Supplement: Supplementary file 1 [file antioxidants-13-00859-s001.zip]

Archive with 1 entries (1 files):
- antioxidants-3089542-supplementary.pdf
